# Supplementary material for: Mitochondrial Calcium-Triggered Oxidative Stress and Developmental Defects in Dopaminergic Neurons Differentiated from Deciduous Teeth-Derived Dental Pulp Stem Cells with MFF Insufficiency
Source: Antioxidants (Basel). 2022 Jul 13;11(7):1361. doi: 10.3390/antiox11071361 (PMC9311869; doi:10.3390/antiox11071361)
Supplement: Supplementary file 1 [file antioxidants-11-01361-s001.zip]

Archive with 1 entries (1 files):
- antioxidants-1771783-supple.pdf
